# Supplementary material for: Evaluating the effectiveness of drones for quantifying invasive upside-down jellyfish (Cassiopea sp.) in Lake Macquarie, Australia
Source: PLoS One. 2022 Jan 19;17(1):e0262721. doi: 10.1371/journal.pone.0262721 (PMC8769344; doi:10.1371/journal.pone.0262721)
Supplement: S1 Table — Secchi depth reading (cm) for each site was also recorded. (CSV) [file pone.0262721.s001.csv]

Site	Subsite	Drone count	Kayak count	Secchi reading (cm)
Karignan Creek	1	13	10	130
Karignan Creek	2	1	0	130
Karignan Creek	3	0	0	130
Kilaben Creek	1	2	1	120
Kilaben Creek	2	3	0	120
Kilaben Creek	3	0	0	120
Lake Petite	1	11	15	130
Lake Petite	2	4	7	130
Lake Petite	3	0	1	130
Mannering Park	1	0	0	150
Mannering Park	2	0	0	150
Mannering Park	3	0	0	150
Morisset Park	1	3	1	90
Morisset Park	2	3	1	90
Morisset Park	3	6	7	90
