# Supplementary material for: Evaluating the effectiveness of drones for quantifying invasive upside-down jellyfish (Cassiopea sp.) in Lake Macquarie, Australia
Source: PLoS One. 2022 Jan 19;17(1):e0262721. doi: 10.1371/journal.pone.0262721 (PMC8769344; doi:10.1371/journal.pone.0262721)
Supplement: S2 Table — (CSV) [file pone.0262721.s002.csv]

Site	Area of Site (m2)	Whole-of-site Drone Count
Karignan Creek	851.92	136
Kilaben Creek	200	8
Lake Petite	813.944	5
Mannering Park	6470.68	30
Morisset Park	4262.53	2
